# Supplementary material for: The Association of Social Support and Loneliness with Symptoms of Depression, Anxiety, and Posttraumatic Stress during the COVID-19 Pandemic: A Meta-Analysis
Source: Int J Environ Res Public Health. 2023 Feb 4;20(4):2765. doi: 10.3390/ijerph20042765 (PMC9957328; doi:10.3390/ijerph20042765)
Supplement: Supplementary file 1 [file ijerph-20-02765-s001.zip]

Archive with 1 entries (1 files):
- ijerph-2189661-supplementary.pdf
